# Supplementary material for: Determination of factors that allow cryogenic nanoscopy with high power illumination without devitrification
Source: PLoS One. 2026 Mar 31;21(3):e0344631. doi: 10.1371/journal.pone.0344631 (PMC13038024; doi:10.1371/journal.pone.0344631)
Supplement: S1 Data — (XLSX) [file pone.0344631.s012.xlsx]

## Sheet: Fig1 c
time (ms)	10-nm holey carbon	no support film	50-nm holey gold	graphene (1x)	graphene (5 layer)	12-nm SiO2	silver-coated carbon
0	-196.15	-196.15	-196.15	-196.144	-196.134	-196.15	-196.15
5	-128.201	-196.15	-176.477	-161.782	-150.712	-195.9	-192.591
10	-120.405	-196.15	-176.554	-161.629	-150.716	-195.874	-192.639
15	-118.092	-196.15	-176.566	-161.682	-150.716	-195.867	-192.651
20	-117.348	-196.15	-176.559	-161.691	-150.716	-195.866	-192.651
25	-117.151	-196.15	-176.555	-161.692	-150.716	-195.866	-192.649
30	-117.039	-196.15	-176.555	-161.691	-150.716	-195.866	-192.649
35	-116.937	-196.15	-176.556	-161.691	-150.716	-195.866	-192.649
40	-116.893	-196.15	-176.556	-161.691	-150.716	-195.867	-192.649

## Sheet: Fig1 d
	Reflectance	Absorbance	Transmission
carbon	0.19	0.077	0.733
graphene (5x)	0.0079	0.115	0.8771
graphene (1x)	0.00013	0.023	0.97687
gold	0.44	0.506	0.054
silver	0.948	0.05	0.002
SiO2	0.04	0.0005	0.9595
