# Supplementary material for: Determination of factors that allow cryogenic nanoscopy with high power illumination without devitrification
Source: PLoS One. 2026 Mar 31;21(3):e0344631. doi: 10.1371/journal.pone.0344631 (PMC13038024; doi:10.1371/journal.pone.0344631)
Supplement: S2 Data — (XLSX) [file pone.0344631.s013.xlsx]

## Sheet: Fig 2c
time (s)	temperature (°C)
0	-196.15
0.005	-195.979
0.01	-195.977
0.015	-195.974
0.02	-195.973
0.025	-195.972
0.03	-195.971
0.035	-195.97
0.04	-195.97
