# Supplementary material for: Determination of factors that allow cryogenic nanoscopy with high power illumination without devitrification
Source: PLoS One. 2026 Mar 31;21(3):e0344631. doi: 10.1371/journal.pone.0344631 (PMC13038024; doi:10.1371/journal.pone.0344631)
Supplement: S3 Data — (XLSX) [file pone.0344631.s014.xlsx]

## Sheet: Fig3 c
	Em Grid			Cryo-stage
time (ms)	289m-1	175m-1	403m-1	289m-1	175m-1	403m-1
0	-192.946	-194.21	-191.682	-196.133	-196.14	-196.126
5	149.184	12.3481	286.887	-178.966	-185.728	-172.211
10	171.21	25.614	315.046	-179.022	-185.761	-172.29
15	177.619	30.2195	324.129	-178.913	-185.694	-172.138
20	179.089	31.3662	326.478	-178.879	-185.673	-172.092
25	179.541	31.5955	327.381	-178.886	-185.677	-172.102
30	179.71	31.5735	327.718	-178.889	-185.679	-172.107
35	179.762	31.5267	327.846	-178.888	-185.677	-172.105
40	179.772	31.5015	327.967	-178.886	-185.676	-172.103

## Sheet: Fig 3 d
	transversal distance to laser (um)
time (ms)	0	1	2	5	10	20
0	-196.15	-196.15	-196.15	-196.15	-196.15	-196.15
1	-89.7655	-91.6124	-96.402	-118.491	-150.983	-182.924
2	-57.0126	-59.2645	-65.0191	-90.4939	-127.075	-166.869
3	-33.8475	-36.5981	-43.4885	-72.3377	-111.658	-155.073
4	-14.5735	-17.9898	-26.32	-58.8794	-100.529	-146.168
5	3.18759	-1.15463	-11.3641	-48.0937	-91.9037	-139.234
6	20.6133	14.9415	2.23766	-39.1819	-85.0397	-133.767
7	38.6316	30.8939	14.7987	-31.7785	-79.5179	-129.413
8	58.2024	47.0911	26.383	-25.6938	-75.0926	-125.941
9	80.8103	63.8255	36.928	-20.7747	-71.5917	-123.206
10	108.932	81.0477	46.1187	-16.8742	-68.83	-121.051
11	142.885	97.1793	53.0551	-14.0877	-66.7682	-119.391
12	167.637	108.452	57.4036	-12.1589	-65.2348	-118.119
13	169.488	109.706	58.8177	-10.9025	-64.0704	-117.128
14	148.67	101.759	57.2017	-10.3341	-63.2372	-116.364
15	117.895	88.9487	53.0724	-10.4012	-62.6884	-115.778
16	91.0477	74.4985	47.0901	-11.1209	-62.4286	-115.349
17	71.8468	60.79	40.07	-12.4354	-62.4435	-115.062
18	56.7243	48.9895	32.7902	-14.1866	-62.6756	-114.892
19	44.395	38.4881	25.6456	-16.2604	-63.0793	-114.819
20	33.4933	29.1195	18.7276	-18.596	-63.6296	-114.824
21	24.1663	20.6554	12.1658	-21.0896	-64.2799	-114.879
22	15.9296	13.1238	6.04746	-23.6458	-64.99	-114.967
23	8.5178	6.1775	0.22489	-26.3313	-65.7983	-115.095
24	1.69973	-0.247648	-5.3207	-29.1194	-66.7048	-115.253
25	-4.47716	-6.13185	-10.4998	-31.9085	-67.6717	-115.441
26	0.0631905	-1.71862	-6.60577	-29.9764	-67.2114	-115.432
27	6.67843	4.5618	-1.16581	-27.2247	-66.3146	-115.259
28	14.2643	11.6977	4.88459	-24.3311	-65.3652	-115.058
29	22.7489	19.5658	11.3454	-21.4879	-64.4597	-114.855
30	32.493	28.4342	18.3341	-18.6865	-63.5912	-114.653
31	43.6673	38.3539	25.7606	-15.9695	-62.7583	-114.449
32	56.704	49.4809	33.512	-13.4351	-61.9887	-114.252
33	72.2254	61.8794	41.2913	-11.2344	-61.3386	-114.072
34	91.7137	75.8586	48.9398	-9.34831	-60.7904	-113.911
35	117.508	91.1599	55.8761	-7.84186	-60.3532	-113.779
36	150.026	106.256	61.1335	-6.89031	-60.0884	-113.691
37	172.976	116.811	64.1778	-6.37012	-59.935	-113.629
38	173.785	116.633	64.41	-6.26345	-59.8754	-113.599
39	151.498	107.103	61.7261	-6.61434	-59.9143	-113.588
40	119.502	92.878	56.7454	-7.37124	-60.032	-113.585
41	93.196	77.3296	50.025	-8.6481	-60.2961	-113.614
42	73.3883	63.0855	42.4242	-10.4021	-60.7168	-113.68
43	58.0354	50.6904	34.6677	-12.5159	-61.2721	-113.786
44	45.2625	39.8309	27.1406	-14.8756	-61.9283	-113.929
45	34.2132	30.1257	19.916	-17.445	-62.6784	-114.101
46	24.6791	21.4435	13.1037	-20.1314	-63.4891	-114.29
47	16.2958	13.6927	6.76732	-22.863	-64.3366	-114.486
48	8.75825	6.59593	0.772168	-25.6919	-65.2564	-114.699
49	1.87263	0.0728347	-4.8863	-28.584	-66.2458	-114.925
50	-4.28849	-5.82246	-10.0957	-31.4138	-67.2531	-115.157
51	0.196861	-1.43334	-6.20554	-29.4855	-66.8184	-115.183
52	6.8171	4.86795	-0.742679	-26.7382	-65.9413	-115.029
53	14.354	11.9868	5.30624	-23.8572	-65.0171	-114.849
54	22.7539	19.82	11.7594	-21.03	-64.1385	-114.666
55	32.4833	28.7407	18.8173	-18.211	-63.2807	-114.478
56	43.6918	38.7901	26.3832	-15.4417	-62.4412	-114.285
57	56.7287	50.0536	34.2669	-12.8726	-61.6671	-114.092
58	72.2198	62.6364	42.1893	-10.6529	-61.0175	-113.914
59	91.6641	76.9086	49.9985	-8.75846	-60.4762	-113.758
60	117.405	92.6844	57.0934	-7.2582	-60.0527	-113.633
61	149.847	108.583	62.5626	-6.28122	-59.7857	-113.548
62	172.859	119.789	65.7761	-5.72953	-59.6229	-113.487
63	173.656	119.613	65.9768	-5.63614	-59.5676	-113.459
64	151.465	109.416	63.1308	-6.02121	-59.6191	-113.45
65	118.839	94.401	57.9808	-6.78253	-59.7377	-113.449
66	93.2299	78.3154	51.0703	-8.06143	-59.9963	-113.478
67	73.3515	63.7204	43.2164	-9.87685	-60.4342	-113.548
68	58.1671	51.2066	35.3261	-12.0206	-60.9959	-113.655
69	45.2104	40.2213	27.6977	-14.4054	-61.657	-113.8
70	34.232	30.418	20.3662	-17.0123	-62.4156	-113.975
71	24.6506	21.6825	13.4914	-19.72	-63.2277	-114.163
72	16.2549	13.8397	7.05274	-22.5082	-64.0951	-114.366
73	8.66954	6.68777	0.987595	-25.3848	-65.0339	-114.583
74	1.81293	0.14635	-4.70464	-28.306	-66.0365	-114.815
75	-3.78369	-5.22012	-9.45978	-30.9005	-66.9682	-115.035

## Sheet: Supplement
	transversal distance to laser (um)								transversal distance to laser (um)
time (ms)	0	1	2	5	10	20		time (ms)	0	1	2	5	10	20
0	-196.15	-196.15	-196.15	-196.15	-196.15	-196.15		0	-196.15	-196.15	-196.15	-196.15	-196.15	-196.15
1	-47.7982	-50.37	-57.0447	-87.8445	-133.178	-177.723		1	-131.67	-132.788	-135.689	-149.074	-168.774	-188.146
2	-2.08811	-5.22598	-13.247	-48.7629	-99.7772	-155.311		2	-111.77	-113.133	-116.618	-132.052	-154.229	-178.398
3	30.0003	26.1648	16.557	-23.661	-78.4604	-138.925		3	-97.8348	-99.5003	-103.674	-121.153	-144.974	-171.268
4	57.0152	52.2543	40.6453	-4.74064	-62.8043	-126.444		4	-86.1261	-88.1949	-93.2394	-112.961	-138.194	-165.853
5	81.8407	75.7839	61.546	10.3431	-50.7377	-116.748		5	-75.403	-78.0309	-84.2111	-106.458	-132.997	-161.668
6	106.18	98.2498	80.5206	22.788	-41.1413	-109.098		6	-64.8611	-68.297	-75.9902	-101.077	-128.853	-158.365
7	131.189	120.422	97.9922	33.0595	-33.4936	-103.063		7	-54.0059	-58.667	-68.4007	-96.6192	-125.536	-155.753
8	158.296	142.909	114.079	41.4649	-27.4035	-98.2913		8	-42.2389	-48.8898	-61.4085	-92.9699	-122.892	-153.683
9	189.756	166.267	128.752	48.2716	-22.5739	-94.5227		9	-28.6194	-38.7308	-55.0329	-90.0191	-120.798	-152.049
10	229.231	190.318	141.522	53.6561	-18.7704	-91.5601		10	-11.5014	-28.2499	-49.4532	-87.6636	-119.136	-150.757
11	276.375	212.678	151.207	57.5283	-15.9051	-89.2532		11	9.3655	-18.5553	-45.2783	-85.9803	-117.884	-149.747
12	312.045	228.848	157.228	60.2289	-13.7621	-87.4717		12	25.0594	-11.4821	-42.6557	-84.8186	-116.961	-148.976
13	313.305	230.459	159.15	61.9672	-12.1514	-86.0995		13	25.3437	-10.4952	-41.8109	-84.0482	-116.253	-148.375
14	284.156	219.065	156.891	62.8026	-10.9649	-85.0258		14	12.2232	-16.0636	-42.8401	-83.6874	-115.733	-147.904
15	238.227	199.895	151.007	62.6948	-10.1936	-84.2003		15	-7.45055	-24.2162	-45.3648	-83.7254	-115.393	-147.541
16	204.575	180.646	142.717	61.6688	-9.8365	-83.5963		16	-22.5588	-32.5277	-48.9611	-84.1524	-115.223	-147.271
17	178.042	162.173	133.019	59.8434	-9.85706	-83.1922		17	-33.4698	-40.4859	-53.1474	-84.941	-115.226	-147.089
18	156.746	145.62	122.927	57.4086	-10.1787	-82.9533		18	-42.8459	-47.6747	-57.5298	-85.9982	-115.364	-146.982
19	139.041	131.002	113.024	54.5564	-10.7208	-82.8409		19	-50.4959	-54.0283	-61.8488	-87.2416	-115.601	-146.933
20	124.005	117.835	103.354	51.3158	-11.4679	-82.8321		20	-57.0609	-59.7517	-66.0453	-88.6485	-115.924	-146.928
21	110.874	106.002	94.1456	47.8065	-12.3888	-82.9108		21	-62.7692	-64.885	-70.0361	-90.1676	-116.321	-146.96
22	99.4665	95.5293	85.6737	44.2734	-13.3669	-83.03		22	-67.7119	-69.4255	-73.7136	-91.7018	-116.745	-147.011
23	89.164	85.912	77.6043	40.5745	-14.4554	-83.1833		23	-72.1901	-73.6044	-77.2168	-93.3054	-117.214	-147.075
24	79.6266	76.9069	69.8331	36.6612	-15.7235	-83.3962		24	-76.342	-77.5228	-80.5953	-95.0054	-117.764	-147.166
25	71.0294	68.7228	62.6333	32.7878	-17.0661	-83.6555		25	-80.076	-81.0766	-83.7226	-96.6915	-118.352	-147.28
26	77.3276	74.8554	68.0511	35.477	-16.4308	-83.6462		26	-77.3169	-78.397	-81.358	-95.5142	-118.066	-147.269
27	86.66	83.7069	75.7145	39.3437	-15.1699	-83.4072		27	-73.2599	-74.5477	-78.0285	-93.8373	-117.519	-147.163
28	97.2109	93.6236	84.1117	43.3363	-13.8763	-83.1335		28	-68.6305	-70.1967	-74.3471	-92.0857	-116.944	-147.038
29	109.052	104.605	93.1279	47.3115	-12.603	-82.8493		29	-63.4862	-65.4291	-70.4387	-90.369	-116.396	-146.915
30	122.499	116.853	102.794	51.2052	-11.3879	-82.5608		30	-57.6344	-60.1023	-66.2397	-88.6781	-115.869	-146.791
31	138.089	130.7	113.167	55.0058	-10.218	-82.274		31	-50.8879	-54.1065	-61.7434	-87.0252	-115.359	-146.665
32	156.259	146.202	123.959	58.531	-9.14378	-81.9941		32	-42.9852	-47.3658	-57.054	-85.4946	-114.894	-146.544
33	177.921	163.538	134.846	61.6168	-8.22664	-81.736		33	-33.4742	-39.8087	-52.3471	-84.1732	-114.507	-146.438
34	205.072	183.085	145.545	64.2615	-7.45728	-81.5124		34	-21.5068	-31.3192	-47.7363	-83.0339	-114.177	-146.343
35	241.266	204.403	155.179	66.353	-6.84636	-81.325		35	-5.65681	-22.1301	-43.6052	-82.1398	-113.921	-146.267
36	285.825	225.245	162.505	67.6883	-6.46905	-81.1943		36	13.3575	-13.1131	-40.4347	-81.558	-113.763	-146.216
37	318.226	239.845	166.735	68.3996	-6.2677	-81.1154		37	27.0276	-6.74917	-38.5539	-81.2297	-113.67	-146.183
38	319.437	240.333	167.073	68.5538	-6.18595	-81.0751		38	27.3878	-6.7959	-38.4147	-81.1583	-113.627	-146.162
39	289.042	226.917	163.351	68.0836	-6.22906	-81.0564		39	14.0841	-12.7931	-40.0695	-81.3759	-113.648	-146.153
40	243.967	206.374	156.343	67.0091	-6.39931	-81.0537		40	-4.72112	-21.3444	-43.0748	-81.8464	-113.723	-146.151
41	207.12	184.814	146.971	65.2316	-6.76239	-81.0897		41	-20.5292	-30.4383	-47.0909	-82.6234	-113.888	-146.169
42	179.839	165.314	136.41	62.7674	-7.35827	-81.1818		42	-32.6093	-38.9908	-51.6579	-83.684	-114.147	-146.213
43	158.326	148.091	125.651	59.83	-8.13584	-81.3347		43	-42.1712	-46.5989	-56.3621	-84.9581	-114.485	-146.282
44	140.4	132.898	115.166	56.5545	-9.04649	-81.5359		44	-49.952	-53.2161	-60.9264	-86.3834	-114.879	-146.368
45	124.997	119.283	105.048	52.9641	-10.0919	-81.7763		45	-56.6018	-59.1021	-65.3078	-87.9446	-115.335	-146.473
46	111.695	107.187	95.5595	49.2296	-11.2172	-82.0372		46	-62.3582	-64.3313	-69.4084	-89.5569	-115.817	-146.583
47	100.034	96.3868	86.7291	45.4198	-12.4001	-82.3135		47	-67.4311	-69.0262	-73.2411	-91.2056	-116.324	-146.697
48	89.5453	86.5342	78.4026	41.4953	-13.6674	-82.6008		48	-72.0331	-73.3448	-76.8851	-92.9226	-116.881	-146.823
49	79.9377	77.4185	70.5007	37.4562	-15.0487	-82.9133		49	-76.2194	-77.3158	-80.324	-94.6761	-117.481	-146.96
50	71.3126	69.1748	63.2177	33.4987	-16.4606	-83.2397		50	-79.9404	-80.8697	-83.4582	-96.3707	-118.079	-147.095
51	77.5311	75.2569	68.6045	36.1574	-15.8756	-83.2836		51	-77.2224	-78.21	-81.1008	-95.2014	-117.813	-147.107
52	86.8108	84.0954	76.276	40.018	-14.6459	-83.08		52	-73.1943	-74.373	-77.7694	-93.5244	-117.28	-147.019
53	97.3696	94.0702	84.7581	44.0659	-13.3413	-82.8184		53	-68.618	-70.0527	-74.1004	-91.7816	-116.723	-146.91
54	109.122	105.025	93.7781	48.014	-12.1064	-82.5526		54	-63.5144	-65.2948	-70.1836	-90.069	-116.19	-146.797
55	122.511	117.31	103.506	51.8996	-10.932	-82.2998		55	-57.6836	-59.9455	-65.948	-88.3747	-115.675	-146.684
56	138.103	131.305	114.059	55.7628	-9.76294	-82.034		56	-50.9009	-53.8564	-61.3559	-86.6917	-115.164	-146.567
57	156.309	147.047	125.085	59.3689	-8.65996	-81.7524		57	-43.0142	-47.0345	-56.5736	-85.1305	-114.69	-146.447
58	177.834	164.602	136.141	62.4562	-7.7516	-81.4979		58	-33.6516	-39.4094	-51.7742	-83.7889	-114.295	-146.336
59	204.902	184.558	147.028	65.0786	-7.01232	-81.2876		59	-21.9101	-30.7348	-47.0362	-82.643	-113.97	-146.244
60	240.899	206.605	156.984	67.1869	-6.4145	-81.1121		60	-6.23419	-21.0947	-42.7163	-81.7318	-113.713	-146.169
61	286.57	228.537	164.611	68.5566	-6.03019	-80.9838		61	13.7168	-11.5123	-39.4198	-81.1443	-113.549	-146.114
62	320.34	244.782	169.052	69.3028	-5.82883	-80.9131		62	28.0659	-4.74838	-37.4771	-80.8155	-113.458	-146.081
63	319.523	245.555	169.339	69.4691	-5.73494	-80.8683		63	27.9261	-4.59269	-37.3586	-80.7496	-113.422	-146.065
64	288.234	229.403	165.198	68.9119	-5.80791	-80.855		64	14.08	-11.0287	-39.1131	-80.9813	-113.449	-146.056
65	241.279	207.249	157.913	67.7993	-6.00473	-80.8692		65	-5.868	-20.5224	-42.2676	-81.4498	-113.525	-146.059
66	205.953	186.342	148.481	66.0744	-6.33381	-80.8974		66	-21.1967	-30.0678	-46.4322	-82.2184	-113.677	-146.074
67	180.453	166.465	137.618	63.5514	-6.93213	-80.984		67	-32.6204	-38.7229	-51.1808	-83.3257	-113.942	-146.113
68	158.418	148.789	126.587	60.5337	-7.74042	-81.1446		68	-42.0836	-46.2854	-55.9422	-84.6264	-114.289	-146.182
69	140.42	133.42	115.91	57.2046	-8.66763	-81.3523		69	-49.9144	-52.9461	-60.5575	-86.0684	-114.689	-146.272
70	125.042	119.714	105.684	53.5858	-9.71258	-81.5926		70	-56.6016	-58.9032	-64.998	-87.6411	-115.145	-146.377
71	111.66	107.486	96.0549	49.7785	-10.8632	-81.8636		71	-62.4051	-64.2148	-69.1827	-89.293	-115.642	-146.492
72	99.985	96.6134	87.1302	45.9092	-12.0667	-82.1451		72	-67.4926	-68.954	-73.0701	-90.978	-116.167	-146.616
73	89.4687	86.6925	78.7271	41.9409	-13.3473	-82.4356		73	-72.0631	-73.2694	-76.7287	-92.7091	-116.728	-146.744
74	79.8358	77.5154	70.7469	37.8435	-14.7518	-82.7556		74	-76.2398	-77.2488	-80.1903	-94.4883	-117.338	-146.883
75	71.5966	69.6091	63.7388	34.0079	-16.1401	-83.09		75	-79.65	-80.5206	-83.0895	-96.0755	-117.915	-147.021
